# Supplementary material for: Development of a Monoclonal Antibody and a Serodiagnostic Lateral-Flow Device Specific to Rhizopus arrhizus (Syn. R. oryzae), the Principal Global Agent of Mucormycosis in Humans
Source: J Fungi (Basel). 2022 Jul 21;8(7):756. doi: 10.3390/jof8070756 (PMC9325280; doi:10.3390/jof8070756)
Supplement: Supplementary file 1 [file jof-08-00756-s001.zip]

Archive with 2 entries (1 files):
- jof-1752777-supplementary/
- jof-1752777-supplementary/jof-1752777-supplementary.pdf
